# Supplementary material for: Exploring the Nutritional Composition and Bioactive Compounds in Different Cocoa Powders
Source: Antioxidants (Basel). 2023 Mar 14;12(3):716. doi: 10.3390/antiox12030716 (PMC10045957; doi:10.3390/antiox12030716)
Supplement: Supplementary file 1 [file antioxidants-12-00716-s001.zip]

Archive with 1 entries (1 files):
- antioxidants-2231869-supplementary.pdf
